# Supplementary material for: Ionomers Based on Addition and Ring Opening Metathesis Polymerized 5-phenyl-2-norbornene as a Membrane Material for Ionic Actuators
Source: Membranes (Basel). 2022 Mar 10;12(3):316. doi: 10.3390/membranes12030316 (PMC8953079; doi:10.3390/membranes12030316)
Supplement: Supplementary file 1 [file membranes-12-00316-s001.zip]

Archive with 1 entries (1 files):
- membranes-1597511 - SM.pdf
